# Supplementary material for: Recurrent Herpes Simplex Virus Type 1 (HSV-1) Infection Modulates Neuronal Aging Marks in In Vitro and In Vivo Models
Source: Int J Mol Sci. 2021 Jun 11;22(12):6279. doi: 10.3390/ijms22126279 (PMC8230621; doi:10.3390/ijms22126279)
Supplement: Supplementary file 1 [file ijms-22-06279-s001.zip]

Archive with 1 entries (1 files):
- ijms-1206182-supplementary.pdf
